# Supplementary material for: Holotranscobalamin (HoloTC, Active-B12) and Herbert’s model for the development of vitamin B12 deficiency: a review and alternative hypothesis
Source: Springerplus. 2016 May 20;5(1):668. doi: 10.1186/s40064-016-2252-z (PMC4899389; doi:10.1186/s40064-016-2252-z)
Supplement: Supplementary file 3 — 10.1186/s40064-016-2252-z Reference Data, tables. [file 40064_2016_2252_MOESM3_ESM.xlsx]

## Sheet: Index
	File: Additional File 4 - Revision 1.2
	Author: Paul Henry Golding
	Date: 11 September 2015
	TABLES
	DESCRIPTION	Sheet	Report Table
	Herbert’s hypothesis - differences between 1987 and 1994 models	A	T1
	Conflicts of interests	B
	Original research results	C
	HoloTC vs B12 sensitivity and specificity	D	T2
	Positive original research conclusions	E	T3
	Negative and neutral original research conclusions	F	T3
	Review conclusions	G
	Signatories to Expert Consensus Statement	H	T4
	Half-life of HoloTC	I	T5
	Correlation between total vitamin B12 and HoloTC	J	T6
	Sensitivity to recent absorption	K	T7
	HoloTC reference intervals and cut-offs	L	T8

## Sheet: A
Herbert’s hypothesis - differences between 1987 and 1994 models
Reference	Analyte	Model	Stage
			Normal	Negative B12 Balance	B12 Depletion	B12 –	B12 –
						Deficient	Deficiency
						Erythropoiesis	Anaemia
Herbert (1987a)	HoloTC (pmol/L) ((pmol/L)	1986	> 22	< 15	< 15	< 9	<9
Herbert (1994)	HoloTC (pmol/L)	1994	> 37	< 30	< 30	< 30	< 30
Herbert (1987a)	TC saturation (%)	1986	> 5	< 5	<2	<1	< 1
Herbert (1994)	TC saturation (%)	1994	> 5	< 4	< 4	< 4	< 4

## Sheet: B
Conflicts of interests
Author and Reference Details				Conflicts of Interests
Reference	Year	Author	Format	Declared Conflict of Interests			Implied or
				Owner	Employee	Consultant	Declared Sponsor
Abbott Laboratories (2006)	2006	Abbott	Presentation	NA	NA	NA	Abbott
Abbott Laboratories (2011)	2011	Abbott	Presentation	NA	NA	NA	Abbott
Aisari et al (2010)	2010	Al Aisari F	Article	ND	ND	ND	ND
Aisari et al (2010)	2010	Al-Hashmi H	Article	ND	ND	ND	ND
Aisari et al (2010)	2010	Mula-Abed WA	Article	ND	ND	ND	ND
Altman LK (1998)	1998	Altman LK	Book	NA	NA	NA	NA
Aparicio-Ugarriza et al. (2014)	2014	Aparicio-Ugarriza R	Article	ND	ND	ND	ND
Aparicio-Ugarriza et al. (2014)	2014	Palacios G	Article	ND	ND	ND	ND
Aparicio-Ugarriza et al. (2014)	2014	Alder M	Article	ND	ND	ND	ND
Aparicio-Ugarriza et al. (2014)	2014	González-Gross M	Article	ND	ND	ND	ND
Augoustides-Savvopoulou et al. (2007)	2007	Augoustides-Savvopoulou P	Presentation	ND	ND	ND	ND
Augoustides-Savvopoulou et al. (2007)	2007	IBannou H	Presentation	ND	ND	ND	ND
Augoustides-Savvopoulou et al. (2007)	2007	Gkouliavoudi S	Presentation	ND	ND	ND	ND
Axis-Shield and Abbott (2006a)	2006	Abbott	Presentation	NA	NA	NA	Abbott & Axis-Shield
Axis-Shield and Abbott (2006a)	2006	Axis-Shield	Presentation	NA	NA	NA	Abbott & Axis-Shield
Axis-Shield and Abbott (2006b)	2006	Abbott	Presentation	NA	NA	NA	Abbott & Axis-Shield
Axis-Shield and Abbott (2006b)	2006	Axis-Shield	Presentation	NA	NA	NA	Abbott & Axis-Shield
Axis-Shield and Abbott (2007a)	2007	Abbott	Package Insert	NA	NA	NA	Abbott & Axis-Shield
Axis-Shield and Abbott (2007a)	2007	Axis-Shield	Package Insert	NA	NA	NA	Abbott & Axis-Shield
Axis-Shield and Abbott (2007b)	2007	Abbott	Abstracts	NA	NA	NA	Abbott & Axis-Shield
Axis-Shield and Abbott (2007b)	2007	Axis-Shield	Abstracts	NA	NA	NA	Abbott & Axis-Shield
Axis-Shield (2007a)	2007	Axis-Shield	Presentation	NA	NA	NA	Axis-Shield
Axis-Shield (2007b)	2007	Axis-Shield	Package Insert	NA	NA	NA	Axis-Shield
Axis-Shield 2007c	2007	Axis-Shield / Abbott	Package Insert	NA	NA	NA	Axis-Shield
Axis-Shield (2012)	2012	Axis-Shield	Symposium	NA	NA	NA	Axis-Shield
Axis-Shield (2014a)	2014	Axis-Shield	Web page	NA	NA	NA	Axis-Shield
Axis-Shield (2014b)	2014	Axis-Shield	Web page	NA	NA	NA	Axis-Shield
Baker et al. (1998)	1998	Baker H	Article	ND	ND	ND	ND
Baker et al. (1998)	1998	Leevy CB	Article	ND	ND	ND	ND
Baker et al. (1998)	1998	DeAngelis B	Article	ND	ND	ND	ND
Baker et al. (1998)	1998	Frank O	Article	ND	ND	ND	ND
Baker et al. (1998)	1998	Baker ER	Article	ND	ND	ND	ND
Bamonti et al (2010)	2010	Bamonti F	Article	ND	ND	ND	Abbott
Bamonti et al (2010)	2010	Moscato GA	Article	ND	ND	ND	Abbott
Bamonti et al (2010)	2010	Novembrino C	Article	ND	ND	ND	Abbott
Bamonti et al (2010)	2010	Gregori D	Article	ND	ND	ND	Abbott
Bamonti et al (2010)	2010	Novi C	Article	ND	ND	ND	Abbott
Bamonti et al (2010)	2010	De Giuseppe R	Article	ND	ND	ND	Abbott
Bamonti et al (2010)	2010	Galli C	Article	ND	Abbott	ND	Abbott
Bamonti et al (2010)	2010	Uva V	Article	ND	ND	ND	Abbott
Bamonti et al (2010)	2010	Lonati S	Article	ND	ND	ND	Abbott
Bamonti et al (2010)	2010	Maiavacca R	Article	ND	ND	ND	Abbott
Bates and Lewis (2012)	2012	Bates I	Book Ch	NA	NA	NA	NA
Bates and Lewis (2012)	2012	Lewis S	Book Ch	NA	NA	NA	NA
Bhat et al (2009)	2009	Bhat DS	Article	ND	ND	ND	ND
Bhat et al (2009)	2009	Thuse NV	Article	ND	ND	ND	ND
Bhat et al (2009)	2009	Lubree HG	Article	ND	ND	ND	ND
Bhat et al (2009)	2009	Joglekar CV	Article	ND	ND	ND	ND
Bhat et al (2009)	2009	Naik SS	Article	ND	ND	ND	ND
Bhat et al (2009)	2009	Ramdas LV	Article	ND	ND	ND	ND
Bhat et al (2009)	2009	Johnston C	Article	ND	ND	ND	ND
Bhat et al (2009)	2009	Refsum H	Article	ND	ND	ND	ND
Bhat et al (2009)	2009	Fall CH	Article	ND	ND	ND	ND
Bhat et al (2009)	2009	Yajnik CS	Article	ND	ND	ND	ND
Black et al (2006)	2006	Black M	Presentation	ND	ND	ND	Abbott & Axis-Shield
Black et al (2006)	2006	Tam C	Presentation	ND	ND	ND	Abbott & Axis-Shield
Black et al (2006)	2006	Whitehead S	Presentation	ND	ND	ND	Abbott & Axis-Shield
Black et al (2006)	2006	Bailey M	Presentation	ND	ND	ND	Abbott & Axis-Shield
Black et al (2006)	2006	Dunster K	Presentation	ND	ND	ND	Abbott & Axis-Shield
Black et al (2006)	2006	Leaver C	Presentation	ND	ND	ND	Abbott & Axis-Shield
Black et al (2006)	2006	Cole-Sinclair M	Presentation	ND	ND	ND	Abbott & Axis-Shield
Black et al (2006)	2006	George P	Presentation	ND	ND	ND	Abbott & Axis-Shield
Black et al (2006)	2006	Schneider HG	Presentation	ND	ND	ND	Abbott & Axis-Shield
Bor et al (2004)	2004	Bor MV	Article	ND	ND	ND	QLK3-CT-2002-01775
Bor et al (2004)	2004	Nexø E	Article	ND	ND	ND	QLK3-CT-2002-01775
Bor et al (2004)	2004	Hvas AM	Article	ND	ND	ND	QLK3-CT-2002-01775
Bor et al (2005)	2005	Bor MV	Article	ND	ND	ND	QLK3-CT-2002-01775
Bor et al (2005)	2005	Cetin M	Article	ND	ND	ND	QLK3-CT-2002-01775
Bor et al (2005)	2005	Aytaç S	Article	ND	ND	ND	QLK3-CT-2002-01775
Bor et al (2005)	2005	Altay C	Article	ND	ND	ND	QLK3-CT-2002-01775
Bor et al (2005)	2005	Nexo E	Article	ND	ND	ND	QLK3-CT-2002-01775
Brady et al (2007)	2007	Brady J	Presentation	ND	Axis-Shield	ND	Axis-Shield
Brady et al (2007)	2007	Wilson L	Presentation	ND	Axis-Shield	ND	Axis-Shield
Brady et al (2007)	2007	McGregor L	Presentation	ND	Axis-Shield	ND	Axis-Shield
Brady et al (2007)	2007	Vazquez M	Presentation	ND	Axis-Shield	ND	Axis-Shield
Brady et al (2007)	2007	Valente E	Presentation	ND	Axis-Shield	ND	Axis-Shield
Brady et al (2007)	2007	Orning L	Presentation	ND	Axis-Shield	ND	Axis-Shield
Brady et al (2008)	2008	Brady J	Article	ND	Axis-Shield	ND	Axis-Shield
Brady et al (2008)	2008	Wilson L	Article	ND	Axis-Shield	ND	Axis-Shield
Brady et al (2008)	2008	McGregor L	Article	ND	Axis-Shield	ND	Axis-Shield
Brady et al (2008)	2008	Valente E	Article	ND	Axis-Shield	ND	Axis-Shield
Brady et al (2008)	2008	Orning L	Article	ND	Axis-Shield	ND	Axis-Shield
Čabarkapa et al (2007)	2007	Čabarkapa V	Article	ND	ND	ND	ND
Čabarkapa et al (2007)	2007	Stošić Z	Article	ND	ND	ND	ND
Čabarkapa et al (2007)	2007	Žeravica R	Article	ND	ND	ND	ND
Čabarkapa et al (2007)	2007	Ilinčić B	Article	ND	ND	ND	ND
Čabarkapa et al (2007)	2007	Filipović A	Article	ND	ND	ND	ND
Carmel (2002)	2002	Carmel R	Article	ND	ND	ND	ND
Carmel (2011)	2011	Carmel R	Article	ND	ND	ND	ND
Carmel (2012)	2012	Carmel R	Letter	ND	ND	ND	ND
Carmel and Agrawal (2012a)	2012	Carmel R	Letter	ND	ND	ND	ND
Carmel and Agrawal (2012a)	2012	Agrawal YP	Letter	ND	ND	ND	ND
Carmel and Agrawal (2012b)	2012	Carmel R	Letter	ND	ND	ND	ND
Carmel and Agrawal (2012b)	2012	Agrawal YP	Letter	ND	ND	ND	ND
Chatthanawaree (2011)	2011	Chatthanawaree W	Article	ND	ND	ND	ND
Chen et al (2005)	2005	Chen X	Article	ND	ND	ND	ND
Chen et al (2005)	2005	Remacha AF	Article	ND	ND	ND	ND
Chen et al (2005)	2005	Sardà MP	Article	ND	ND	ND	ND
Chen et al (2005)	2005	Carmel R	Article	ND	ND	ND	ND
Clarke et al (2007)	2007	Clarke R	Article	ND	ND	ND	QLK3-CT-2002-01775
Clarke et al (2007)	2007	Sherliker P	Article	ND	ND	ND	QLK3-CT-2002-01775
Clarke et al (2007)	2007	Hin H	Article	ND	ND	ND	QLK3-CT-2002-01775
Clarke et al (2007)	2007	Nexo E	Article	ND	ND	ND	QLK3-CT-2002-01775
Clarke et al (2007)	2007	Hvas AM	Article	ND	ND	ND	QLK3-CT-2002-01775
Clarke et al (2007)	2007	Schneede J	Article	ND	ND	ND	QLK3-CT-2002-01775
Clarke et al (2007)	2007	Birks J	Article	ND	ND	ND	QLK3-CT-2002-01775
Clarke et al (2007)	2007	Ueland PM	Article	ND	ND	ND	QLK3-CT-2002-01775
Clarke et al (2007)	2007	Emmens K	Article	ND	ND	ND	QLK3-CT-2002-01775
Clarke et al (2007)	2007	Scott JM	Article	ND	ND	ND	QLK3-CT-2002-01775
Clarke et al (2007)	2007	Molloy AM	Article	ND	ND	ND	QLK3-CT-2002-01775
Clarke et al (2007)	2007	Evans JG	Article	ND	ND	ND	QLK3-CT-2002-01775
Devalia (2006)	2006	Devalia V	Article	ND	ND	ND	ND
Devalia et al (2014)	2014	Devalia V	Article	ND	ND	ND	ND
Devalia et al (2014)	2014	Hamilton MS	Article	ND	ND	ND	ND
Devalia et al (2014)	2014	Molloy AM	Article	ND	ND	ND	Axis-Shield
Eureka (2000)	2000	Eureka	Web page	NA	NA	NA	Axis-Shield
European Union (2002)	2002	European Union	Web page	NA	NA	NA	Axis-Shield
Fedosov (2010)	2010	Fedosov SN	Article	ND	ND	ND	Cobento
FSANZ (2013)	2013	FSANZ	Web page	NA	NA	NA	NA
Fragasso et al. (2012)	2012	Fragasso A	Article	ND	ND	ND	ND
Fragasso et al. (2012)	2012	Mannarella C	Article	ND	ND	ND	ND
Fragasso et al. (2012)	2012	Ciancio A	Article	ND	ND	ND	ND
Fragasso et al. (2012)	2012	Scarciolla O	Article	ND	ND	ND	ND
Fragasso et al. (2012)	2012	Nuzzolese N	Article	ND	ND	ND	ND
Fragasso et al. (2012)	2012	Clemente R	Article	ND	ND	ND	ND
Fragasso et al. (2012)	2012	Vitullo E	Article	ND	ND	ND	ND
Fragasso et al. (2012)	2012	Sacco A	Article	ND	ND	ND	ND
Goringe et al (2006)	2006	Goringe A	Article	ND	ND	ND	Axis-Shield
Goringe et al (2006)	2006	Ellis R	Article	ND	ND	ND	Axis-Shield
Goringe et al (2006)	2006	McDowell I	Article	ND	ND	ND	Axis-Shield
Goringe et al (2006)	2006	Vidal-Alaball J	Article	ND	ND	ND	Axis-Shield
Goringe et al (2006)	2006	Jenkins C	Article	ND	ND	ND	Axis-Shield
Goringe et al (2006)	2006	Butler C	Article	ND	ND	ND	Axis-Shield
Goringe et al (2006)	2006	Worwood M	Article	ND	ND	ND	Axis-Shield
Green (2007)	2007	Green R	Presentation	ND	ND	ND	Axis-Shield
Green (2011)	2011	Green R	Article	ND	ND	Emisphere	ND
Greibe et al (2011)	2011	Greibe E	Article	ND	ND	ND	ND
Greibe et al (2011)	2011	Andreasen BH	Article	ND	ND	ND	ND
Greibe et al (2011)	2011	Lildballe DL	Article	ND	ND	ND	ND
Greibe et al (2011)	2011	Morkbak AL	Article	ND	ND	ND	ND
Greibe et al (2011)	2011	Hvas AM	Article	ND	ND	ND	ND
Greibe et al (2011)	2011	Nexo E	Article	ND	ND	ND	ND
Greibe et al (2012)	2012	Greibe E	Letter	ND	ND	ND	ND
Greibe et al (2012)	2012	Arendt J	Letter	ND	ND	ND	ND
Greibe et al (2012)	2012	Nexo E	Letter	ND	ND	ND	ND
Greibe et al (2013)	2013	Greibe E	Article	ND	ND	ND	ND
Greibe et al (2013)	2013	Trolle B	Article	ND	ND	ND	ND
Greibe et al (2013)	2013	Bor MV	Article	ND	ND	ND	ND
Greibe et al (2013)	2013	Lauszus FF	Article	ND	ND	ND	ND
Greibe et al (2013)	2013	Nexo E	Article	ND	ND	ND	ND
Hall (1975)	1975	Hall CA	Article	ND	ND	ND	ND
Heil et al (2012)	2012	Heil SG	Article	ND	ND	ND	Abbott
Heil et al (2012)	2012	de Jonge R	Article	ND	ND	ND	Abbott
Heil et al (2012)	2012	de Rotte MC	Article	ND	ND	ND	Abbott
Heil et al (2012)	2012	van Wijnen M	Article	ND	ND	ND	Abbott
Heil et al (2012)	2012	Heiner-Fokkema RM	Article	ND	ND	ND	Abbott
Heil et al (2012)	2012	Kobold AC	Article	ND	ND	ND	Abbott
Heil et al (2012)	2012	Pekelharing JM	Article	ND	ND	ND	Abbott
Heil et al (2012)	2012	Adriaansen HJ	Article	ND	ND	ND	Abbott
Heil et al (2012)	2012	Sanders E	Article	ND	ND	ND	Abbott
Heil et al (2012)	2012	Trienekens PH	Article	ND	ND	ND	Abbott
Heil et al (2012)	2012	Rammeloo T	Article	ND	ND	ND	Abbott
Heil et al (2012)	2012	Lindemans J	Article	ND	ND	ND	Abbott
Herbert (1987a)	1987	Herbert V	Article	ND	ND	ND	ND
Herbert (1987b)	1987	Herbert V	Article	ND	ND	ND	ND
Herbert (1994)	1994	Herbert V	Article	ND	ND	ND	ND
Herrmann et al (2003a)	2003	Herrmann W	Article	ND	ND	ND	ND
Herrmann et al (2003a)	2003	Obeid R	Article	ND	ND	ND	ND
Herrmann et al (2003a)	2003	Schorr H	Article	ND	ND	ND	ND
Herrmann et al (2003a)	2003	Geisel J	Article	ND	ND	ND	ND
Herrmann et al (2003b)	2003	Herrmann W	Article	ND	ND	ND	Axis-Shield
Herrmann et al (2003b)	2003	Schorr H	Article	ND	ND	ND	Axis-Shield
Herrmann et al (2003b)	2003	Obeid R	Article	ND	ND	ND	Axis-Shield
Herrmann et al (2003b)	2003	Geisel J	Article	ND	ND	ND	Axis-Shield
Herrmann et al (2005)	2005	Herrmann W	Article	ND	ND	ND	ND
Herrmann et al (2005)	2005	Obeid R	Article	ND	ND	ND	ND
Herrmann et al (2005)	2005	Schorr H	Article	ND	ND	ND	ND
Herrmann et al (2005)	2005	Geisel J	Article	ND	ND	ND	ND
Herrmann and Obeid (2007)	2007	Herrmann W	Presentation	ND	ND	ND	ND
Herrmann and Obeid (2007)	2007	Obeid R	Presentation	ND	ND	ND	ND
Herrmann and Obeid (2008)	2008	Herrmann W	Article	ND	ND	ND	ND
Herrmann and Obeid (2008)	2008	Obeid R	Article	ND	ND	ND	ND
Herrmann and Obeid (2013)	2013	Herrmann W	Article	ND	ND	ND	ND
Herrmann and Obeid (2013)	2013	Obeid R	Article	ND	ND	ND	ND
Herrmann et al (2012)	2012	Herrmann W	Web page	ND	ND	ND	Axis-Shield
Herrmann et al (2012)	2012	Obeid R	Web page	ND	ND	ND	Axis-Shield
Herrmann et al (2012)	2012	Green R	Web page	ND	ND	ND	Axis-Shield
Herrmann et al (2012)	2012	Jacobsen D	Web page	ND	ND	ND	Axis-Shield
Herrmann et al (2012)	2012	Harrington D	Web page	ND	ND	ND	Axis-Shield
Herrmann et al (2012)	2012	Ueland PM	Web page	ND	ND	ND	Axis-Shield
Herrmann et al (2012)	2012	Lindemans J	Web page	ND	ND	ND	Axis-Shield
Herrmann et al (2012)	2012	Nexo E	Web page	ND	ND	ND	Axis-Shield
Herrmann et al (2012)	2012	Molloy A	Web page	ND	ND	ND	Axis-Shield
Herzlich and Herbert (1988)	1988	Herzlich B	Article	ND	ND	ND	ND
Herzlich and Herbert (1988)	1988	Herbert V	Article	ND	ND	ND	ND
Hølleland et al. (1999)	1999	Hølleland G	Article	ND	ND	ND	ND
Hølleland et al. (1999)	1999	Schneede J	Article	ND	ND	ND	ND
Hølleland et al. (1999)	1999	Ueland PM	Article	ND	ND	ND	ND
Hølleland et al. (1999)	1999	Lund PK	Article	ND	ND	ND	ND
Hølleland et al. (1999)	1999	Refsum H	Article	ND	ND	ND	ND
Hølleland et al. (1999)	1999	Sandberg S	Article	ND	ND	ND	ND
Hooshmand et al (2011)	2011	Hooshmand B	Article	ND	ND	ND	ND
Hooshmand et al (2011)	2011	Solomon A	Article	ND	ND	ND	ND
Hooshmand et al (2011)	2011	Kåreholt I	Article	ND	ND	ND	ND
Hooshmand et al (2011)	2011	Rusanen M	Article	ND	ND	ND	ND
Hooshmand et al (2011)	2011	Hänninen T	Article	ND	ND	ND	ND
Hooshmand et al (2011)	2011	Leiviskä J,	Article	ND	ND	ND	ND
Hooshmand et al (2011)	2011	Winblad B	Article	ND	ND	ND	ND
Hooshmand et al (2011)	2011	Laatikainen T	Article	ND	ND	ND	ND
Hooshmand et al (2011)	2011	Soininen H	Article	ND	ND	ND	ND
Hooshmand et al (2011)	2011	Kivipelto M	Article	ND	ND	ND	ND
Hvas and Nexo (2003)	2003	Hvas AM	Article	ND	ND	ND	QLK3-CT-2002-01775
Hvas and Nexo (2003)	2003	Nexo E	Article	ND	ND	ND	QLK3-CT-2002-01775
Hvas and Nexo (2003)	2003	Hvas AM	Article	ND	ND	ND	Axis-Shield
Hvas and Nexo (2003)	2003	Nexo E	Article	ND	ND	ND	Axis-Shield
Hvas and Nexo (2005)	2005	Hvas AM	Article	ND	ND	ND	Axis-Shield
Hvas and Nexo (2005)	2005	Nexo E	Article	ND	ND	ND	Axis-Shield
Hvas et al (2005)	2005	Hvas AM	Article	ND	ND	ND	QLK3-CT-2002-01775
Hvas et al (2005)	2005	Gravholt CH	Article	ND	ND	ND	QLK3-CT-2002-01775
Hvas et al (2005)	2005	Nexo E	Article	ND	ND	ND	QLK3-CT-2002-01775
Hvas and Nexo (2006)	2006	Hvas AM	Article	ND	ND	Cobento	ND
Hvas and Nexo (2006)	2006	Nexo E	Article	Cobento	ND	ND	ND
Hvas et al (2007)	2007	Hvas AM	Article	ND	ND	ND	ND
Hvas et al (2007)	2007	Morkbak AL	Article	ND	ND	ND	ND
Hvas et al (2007)	2007	Nexo E	Article	ND	ND	ND	ND
IBL International (2013)	2013	IBL International	Package Insert	NA	NA	NA	NA
Lee et al (2009)	2009	Lee YK	Article	ND	ND	ND	ND
Lee et al (2009)	2009	Kim HS	Article	ND	ND	ND	ND
Lee et al (2009)	2009	Kang HJ	Article	ND	ND	ND	ND
Lindemans et al (2007)	2007	Lindemans J	Presentation	ND	ND	ND	ND
Lindemans et al (2007)	2007	Griffioen P	Presentation	ND	ND	ND	ND
Lindemans et al (2007)	2007	van Wijnen M	Presentation	ND	ND	ND	ND
Lindemans et al (2007)	2007	Sanders E	Presentation	ND	ND	ND	ND
Lindemans et al (2007)	2007	Rammeloo T	Presentation	ND	ND	ND	ND
Lindemans et al (2007)	2007	Reiner-Fokkema RM	Presentation	ND	ND	ND	ND
Lindemans et al (2007)	2007	Muller Kobold AC	Presentation	ND	ND	ND	ND
Lindemans et al (2007)	2007	Pekelharing JP	Presentation	ND	ND	ND	ND
Lindemans et al (2007)	2007	Adriaansen HJ	Presentation	ND	ND	ND	ND
Lindemans et al (2007)	2007	Trienekens P	Presentation	ND	ND	ND	ND
Lindemans et al (2007)	2007	de Jonge R	Presentation	ND	ND	ND	ND
Lindenbaum et al 1988	1988	Lindenbaum J	Article	NA	NA	NA	NA
Lindenbaum et al 1988	1988	Healton EB	Article	NA	NA	NA	NA
Lindenbaum et al 1988	1988	Savage DG	Article	NA	NA	NA	NA
Lindenbaum et al 1988	1988	Brust JC	Article	NA	NA	NA	NA
Lindenbaum et al 1988	1988	Garrett TJ	Article	NA	NA	NA	NA
Lindenbaum et al 1988	1988	Podell ER	Article	NA	NA	NA	NA
Lindenbaum et al 1988	1988	Marcell PD	Article	NA	NA	NA	NA
Lindenbaum et al 1988	1988	Stabler SP	Article	NA	NA	NA	NA
Lindenbaum et al 1988	1988	Allen RH	Article	NA	NA	NA	NA
Lindgren et al (1999)	1999	Lindgren A	Article	ND	ND	ND	ND
Lindgren et al (1999)	1999	Kilander A	Article	ND	ND	ND	ND
Lindgren et al (1999)	1999	Bagge E	Article	ND	ND	ND	ND
Lindgren et al (1999)	1999	Nexø E	Article	ND	ND	ND	ND
Lloyd-Wright et al (2003)	2003	Lloyd-Wright Z	Article	ND	ND	ND	QLK3-CT-2002-01775
Lloyd-Wright et al (2003)	2003	Hvas AM	Article	ND	ND	ND	QLK3-CT-2002-01775
Lloyd-Wright et al (2003)	2003	Møller J	Article	ND	ND	ND	QLK3-CT-2002-01775
Lloyd-Wright et al (2003)	2003	Sanders TA	Article	ND	ND	ND	QLK3-CT-2002-01775
Lloyd-Wright et al (2003)	2003	Nexø E	Article	ND	ND	ND	QLK3-CT-2002-01775
Lobreglio et al (2008)	2008	Lobreglio GB	Presentation	ND	ND	ND	ND
Lobreglio et al (2008)	2008	Gatto A	Presentation	ND	ND	ND	ND
Lobreglio et al (2008)	2008	Cardinali R	Presentation	ND	ND	ND	ND
Lobreglio et al (2008)	2008	Fiorentino D	Presentation	ND	ND	ND	ND
Lobreglio et al (2008)	2008	Rizzo G	Presentation	ND	ND	ND	ND
Lobreglio et al (2008)	2008	Pappaccogli L	Presentation	ND	ND	ND	ND
Lobreglio et al (2008)	2008	Sparascio M	Presentation	ND	ND	ND	ND
Loikas et al (2003)	2003	Loikas S	Article	ND	ND	ND	Axis-Shield
Loikas et al (2003)	2003	Löppönen M	Article	ND	ND	ND	Axis-Shield
Loikas et al (2003)	2003	Suominen P	Article	ND	ND	ND	Axis-Shield
Loikas et al (2003)	2003	Møller J	Article	ND	ND	ND	Axis-Shield
Loikas et al (2003)	2003	Irjala K	Article	ND	ND	ND	Axis-Shield
Loikas et al (2003)	2003	Isoaho R	Article	ND	ND	ND	Axis-Shield
Loikas et al (2003)	2003	Kivelä SL	Article	ND	ND	ND	Axis-Shield
Loikas et al (2003)	2003	Koskinen P	Article	ND	ND	ND	Axis-Shield
Loikas et al (2003)	2003	Pelliniemi TT	Article	ND	ND	ND	Axis-Shield
Loikas (2007)	2007	Loikas S	Thesis	ND	ND	ND	Axis-Shield
Loikas et al (2007a)	2007	Loikas S	Article	ND	ND	ND	Axis-Shield
Loikas et al (2007a)	2007	Koskinen P	Article	ND	ND	ND	Axis-Shield
Loikas et al (2007a)	2007	Irjala K	Article	ND	ND	ND	Axis-Shield
Loikas et al (2007a)	2007	Löppönen M	Article	ND	ND	ND	Axis-Shield
Loikas et al (2007a)	2007	Isoaho R	Article	ND	ND	ND	Axis-Shield
Loikas et al (2007a)	2007	Kivelä SL	Article	ND	ND	ND	Axis-Shield
Loikas et al (2007a)	2007	Pelliniemi TT	Article	ND	ND	ND	Axis-Shield
Loikas et al (2007b)	2007	Loikas S	Article	ND	ND	ND	Axis-Shield
Loikas et al (2007b)	2007	Koskinen P	Article	ND	ND	ND	Axis-Shield
Loikas et al (2007b)	2007	Irjala K	Article	ND	ND	ND	Axis-Shield
Loikas et al (2007b)	2007	Löppönen M	Article	ND	ND	ND	Axis-Shield
Loikas et al (2007b)	2007	Isoaho R	Article	ND	ND	ND	Axis-Shield
Loikas et al (2007b)	2007	Kivelä SL	Article	ND	ND	ND	Axis-Shield
Loikas et al (2007b)	2007	Pelliniemi TT	Article	ND	ND	ND	Axis-Shield
McCaddon et al (2003)	2003	McCaddon A	Article	ND	ND	ND	Axis-Shield
McCaddon et al (2003)	2003	Hudson P	Article	ND	ND	ND	Axis-Shield
McCaddon et al (2003)	2003	McCracken C	Article	ND	ND	ND	Axis-Shield
McCaddon et al (2003)	2003	Ellis R	Article	ND	ND	ND	Axis-Shield
Miller et al (2006)	2006	Miller JW	Article	ND	ND	ND	Axis-Shield
Miller et al (2006)	2006	Garrod MG	Article	ND	ND	ND	Axis-Shield
Miller et al (2006)	2006	Rockwood AL	Article	ND	ND	ND	Axis-Shield
Miller et al (2006)	2006	Kushnir MM	Article	ND	ND	ND	Axis-Shield
Miller et al (2006)	2006	Allen LH	Article	ND	ND	ND	Axis-Shield
Miller et al (2006)	2006	Haan MN	Article	ND	ND	ND	Axis-Shield
Miller et al (2006)	2006	Green R	Article	Axis-Shield	ND	ND	Axis-Shield
Morkbak et al (2005)	2005	Morkbak AL	Article	ND	ND	ND	QLK3-CT-2002-01775
Morkbak et al (2005)	2005	Heimdal RM,	Article	ND	ND	ND	QLK3-CT-2002-01775
Morkbak et al (2005)	2005	Emmens K	Article	ND	ND	ND	QLK3-CT-2002-01775
Morkbak et al (2005)	2005	Molloy A	Article	ND	ND	ND	QLK3-CT-2002-01775
Morkbak et al (2005)	2005	Hvas AM	Article	ND	ND	ND	QLK3-CT-2002-01775
Morkbak et al (2005)	2005	Schneede J	Article	ND	ND	ND	QLK3-CT-2002-01775
Morkbak et al (2005)	2005	Clarke R	Article	ND	ND	ND	QLK3-CT-2002-01775
Morkbak et al (2005)	2005	Scott JM	Article	ND	ND	ND	QLK3-CT-2002-01775
Morkbak et al (2005)	2005	Ueland PM	Article	ND	ND	ND	QLK3-CT-2002-01775
Morkbak et al (2005)	2005	Nexo E	Article	ND	ND	ND	QLK3-CT-2002-01775
Morkbak et al (2007)	2007	Morkbak AL	Letter	ND	ND	ND	ND
Morkbak et al (2007)	2007	Hvas AM	Letter	ND	ND	ND	ND
Morkbak et al (2007)	2007	Milman N	Letter	ND	ND	ND	ND
Morkbak et al (2007)	2007	Nexo E	Letter	ND	ND	ND	ND
Neale (1990)	1990	Neale G	Article	ND	ND	ND	ND
Nexo et al (2002a)	2002	Nexo E	Article	ND	ND	ND	BMH4-CT98-3549
Nexo et al (2002a)	2002	Hvas AM	Article	ND	ND	ND	BMH4-CT98-3549
Nexo et al (2002a)	2002	Bleie Ø	Article	ND	ND	ND	BMH4-CT98-3549
Nexo et al (2002a)	2002	Refsum H	Article	ND	ND	ND	BMH4-CT98-3549
Nexo et al (2002a)	2002	Fedosov SN	Article	ND	ND	ND	BMH4-CT98-3549
Nexo et al (2002a)	2002	Vollset SE	Article	ND	ND	ND	BMH4-CT98-3549
Nexo et al (2002a)	2002	Schneede J	Article	ND	ND	ND	BMH4-CT98-3549
Nexo et al (2002a)	2002	Nordrehaug JE	Article	ND	ND	ND	BMH4-CT98-3549
Nexo et al (2002a)	2002	Ueland PM	Article	ND	ND	ND	BMH4-CT98-3549
Nexo et al (2002a)	2002	Nygard OK	Article	ND	ND	ND	BMH4-CT98-3549
Nexo et al (2002b)	2002	Nexo E	Article	ND	ND	ND	ND
Nexo et al (2002b)	2002	Christensen AL	Article	ND	ND	ND	ND
Nexo et al (2002b)	2002	Hvas AM	Article	ND	ND	ND	ND
Nexo et al (2002b)	2002	Petersen TE	Article	ND	ND	ND	ND
Nexo et al (2002b)	2002	Fedosov SN	Article	ND	ND	ND	ND
Nexo and Hoffmann-Lücke (2011)	2011	Nexo E	Article	ND	ND	ND	ND
Nexo and Hoffmann-Lücke (2011)	2011	Hoffmann-Lücke E	Article	ND	ND	ND	ND
Nilsson et al. (2004)	2004	Nilsson K	Article	ND	ND	ND	ND
Nilsson et al. (2004)	2004	Isaksson A	Article	ND	ND	ND	ND
Nilsson et al. (2004)	2004	Gustafson L	Article	ND	ND	ND	ND
Nilsson et al. (2004)	2004	Hultberg B	Article	ND	ND	ND	ND
Oh and Brown (2003)	2003	Oh R	Article	ND	ND	ND	ND
Oh and Brown (2003)	2003	Brown DL	Article	ND	ND	ND	ND
Obeid and Herrmann (2007a)	2007	Obeid R	Article	ND	ND	ND	Axis-Shield
Obeid and Herrmann (2007a)	2007	Herrmann W	Article	ND	ND	ND	Axis-Shield
Oberley and Yang (2013)	2013	Oberley MJ	Article	ND	ND	ND	ND
Oberley and Yang (2013)	2013	Yang DT	Article	ND	ND	ND	ND
Palacios et al (2013)	2013	Palacios G	Article	ND	ND	ND	Axis-Shield? (E Valente)
Palacios et al (2013)	2013	Sola R	Article	ND	ND	ND	Axis-Shield? (E Valente)
Palacios et al (2013)	2013	Barrios L	Article	ND	ND	ND	Axis-Shield? (E Valente)
Palacios et al (2013)	2013	Pietrzik K	Article	ND	ND	ND	Axis-Shield? (E Valente)
Palacios et al (2013)	2013	Castillo MJ	Article	ND	ND	ND	Axis-Shield? (E Valente)
Palacios et al (2013)	2013	González-Gross M	Article	ND	ND	ND	Axis-Shield? (E Valente)
Pry (2006)	2006	Pry T	Presentation	ND	Abbott	ND	Abbott
Quadros (2010)	2010	Quadros EV	Article	ND	ND	ND	NA
Refsum et al (2006)	2006	Refsum H	Article	ND	ND	ND	QLK3-CT-2002-01775
Refsum et al (2006)	2006	Johnston C	Article	ND	ND	ND	QLK3-CT-2002-01775
Refsum et al (2006)	2006	Guttormsen AB	Article	ND	ND	ND	QLK3-CT-2002-01775
Refsum et al (2006)	2006	Nexo E	Article	ND	ND	ND	QLK3-CT-2002-01775
Remacha et al (2014)	2014	Remacha AF	Article	ND	ND	ND	ND
Remacha et al (2014)	2014	Sardà MP	Article	ND	ND	ND	ND
Remacha et al (2014)	2014	Canals C	Article	ND	ND	ND	ND
Remacha et al (2014)	2014	Queraltò JM	Article	ND	ND	ND	ND
Remacha et al (2014)	2014	Zapico E	Article	ND	ND	ND	ND
Remacha et al (2014)	2014	Remacha J	Article	ND	ND	ND	ND
Remacha et al (2014)	2014	Carrascosa C	Article	ND	ND	ND	ND
Robinson et al (2010)	2010	Robinson DJ	Article	ND	ND	ND	ND
Robinson et al (2010)	2010	O'Luanaigh C	Article	ND	ND	ND	ND
Robinson et al (2010)	2010	Tehee E	Article	ND	ND	ND	ND
Robinson et al (2010)	2010	O'Connell H	Article	ND	ND	ND	ND
Robinson et al (2010)	2010	Hamilton F	Article	ND	ND	ND	ND
Robinson et al (2010)	2010	Chin AV	Article	ND	ND	ND	ND
Robinson et al (2010)	2010	Coen R	Article	ND	ND	ND	ND
Robinson et al (2010)	2010	Molloy AM	Article	ND	ND	ND	ND
Robinson et al (2010)	2010	Scott J	Article	ND	ND	ND	ND
Robinson et al (2010)	2010	Cunningham CJ	Article	ND	ND	ND	ND
Robinson et al (2010)	2010	Lawlor BA	Article	ND	ND	ND	ND
Schrempf et al (2011)	2011	Schrempf W	Article	ND	ND	ND	ND
Schrempf et al (2011)	2011	Eulitz M	Article	ND	ND	ND	ND
Schrempf et al (2011)	2011	Neumeister V	Article	ND	ND	ND	ND
Schrempf et al (2011)	2011	Siegert G	Article	ND	ND	ND	ND
Schrempf et al (2011)	2011	Koch R	Article	ND	ND	ND	ND
Schrempf et al (2011)	2011	Reichmann H	Article	ND	ND	ND	ND
Schrempf et al (2011)	2011	Storch A	Article	ND	ND	ND	ND
Scott et al (2007)	2007	Scott JM	Presentation	ND	ND	ND	QLK3-CT-2002-01775
Scott et al (2007)	2007	Molloy AM	Presentation	ND	ND	ND	QLK3-CT-2002-01775
Scott et al (2007)	2007	Archbold P	Presentation	ND	ND	ND	QLK3-CT-2002-01775
Scott et al (2007)	2007	Linton T	Presentation	ND	ND	ND	QLK3-CT-2002-01775
Scott et al (2007)	2007	Schneede J	Presentation	ND	ND	ND	QLK3-CT-2002-01775
Scott et al (2007)	2007	Ueland PM	Presentation	ND	ND	ND	QLK3-CT-2002-01775
Scott et al (2007)	2007	Orning L	Presentation	ND	ND	ND	QLK3-CT-2002-01775
Scott et al (2007)	2007	Valente E	Presentation	ND	ND	ND	QLK3-CT-2002-01775
Scott et al (2007)	2007	Clarke R	Presentation	ND	ND	ND	QLK3-CT-2002-01775
Scott et al (2007)	2007	Nexo E	Presentation	ND	ND	ND	QLK3-CT-2002-01775
Serefhanoglu et al (2008)	2008	Serefhanoglu S	Article	ND	ND	ND	ND
Serefhanoglu et al (2008)	2008	Aydogdu I	Article	ND	ND	ND	ND
Serefhanoglu et al (2008)	2008	Kekilli E	Article	ND	ND	ND	ND
Serefhanoglu et al (2008)	2008	Ilhan A	Article	ND	ND	ND	ND
Serefhanoglu et al (2008)	2008	Kuku I	Article	ND	ND	ND	ND
Siemens Healthcare Diagnostics (2007)	2007	Siemens Healthcare	Package Insert	NA	NA	NA	NA
Sikaris (2010)	2010	Sikaris K	Testimonial	ND	ND	ND	ND
Snow (1999)	1999	Snow CF	Article	ND	ND	ND	ND
Sobczyńska-Malefora et al (2014)	2014	Sobczyńska-Malefora A	Article	ND	ND	ND	ND
Sobczyńska-Malefora et al (2014)	2014	Gorska R	Article	ND	ND	ND	ND
Sobczyńska-Malefora et al (2014)	2014	Pelisser M	Article	ND	ND	ND	ND
Sobczyńska-Malefora et al (2014)	2014	Ruwona P	Article	ND	ND	ND	ND
Sobczyńska-Malefora et al (2014)	2014	Witchlow B	Article	ND	ND	ND	ND
Sobczyńska-Malefora et al (2014)	2014	Harrington DJ	Article	ND	ND	ND	ND
Ulleland et al (2002)	2001	Ulleland M	Article	ND	Axis-Shield	ND	Axis-Shield (E Jernberg)
Ulleland et al (2002)	2001	Eilertsen I	Article	ND	ND	ND	Axis-Shield (E Jernberg)
Ulleland et al (2002)	2001	Quadros EV	Article	ND	ND	ND	Axis-Shield (E Jernberg)
Ulleland et al (2002)	2001	Rothenberg SP	Article	ND	ND	ND	Axis-Shield (E Jernberg)
Ulleland et al (2002)	2001	Fedosov SN	Article	ND	ND	ND	Axis-Shield (E Jernberg)
Ulleland et al (2002)	2001	Sundrehagen E	Article	ND	ND	ND	Axis-Shield (E Jernberg)
Ulleland et al (2002)	2001	Orning L	Article	ND	ND	ND	Axis-Shield (E Jernberg)
Valente et al (2011)	2011	Valente E	Article	ND	Axis-Shield	ND	Axis-Shield
Valente et al (2011)	2011	Scott JM	Article	ND	ND	Axis-Shield	Axis-Shield
Valente et al (2011)	2011	Ueland PM	Article	ND	ND	ND	Axis-Shield
Valente et al (2011)	2011	Cunningham C	Article	ND	ND	ND	Axis-Shield
Valente et al (2011)	2011	Casey M	Article	ND	ND	ND	Axis-Shield
Valente et al (2011)	2011	Molloy AM	Article	ND	ND	Axis-Shield	Axis-Shield
van Asselt et al (2003)	2003	van Asselt DZ	Article	ND	ND	ND	ND
van Asselt et al (2003)	2003	Thomas CM	Article	ND	ND	ND	ND
van Asselt et al (2003)	2003	Segers MF	Article	ND	ND	ND	ND
van Asselt et al (2003)	2003	Blom HJ	Article	ND	ND	ND	ND
van Asselt et al (2003)	2003	Wevers RA	Article	ND	ND	ND	ND
van Asselt et al (2003)	2003	Hoefnagels WH	Article	ND	ND	ND	ND
Vanpoucke et al (2007)	2007	Vanpoucke H	Presentation	ND	ND	ND	ND
Vanpoucke et al (2007)	2007	Martens F	Presentation	ND	ND	ND	ND
Vanpoucke et al (2007)	2007	Lomecky M	Presentation	ND	ND	ND	ND
Vanpoucke et al (2007)	2007	Blankenstein MA	Presentation	ND	ND	ND	ND
von Castel-Roberts et al (2007)	2007	von Castel-Roberts KM	Article	ND	ND	ND	ND
von Castel-Roberts et al (2007)	2007	Morkbak AL	Article	ND	ND	ND	ND
von Castel-Roberts et al (2007)	2007	Nexo E	Article	ND	ND	ND	ND
von Castel-Roberts et al (2007)	2007	Edgemon CA	Article	ND	ND	ND	ND
von Castel-Roberts et al (2007)	2007	Maneval DR	Article	ND	ND	ND	ND
von Castel-Roberts et al (2007)	2007	Shuster JJ	Article	ND	ND	ND	ND
von Castel-Roberts et al (2007)	2007	Valentine JF	Article	ND	ND	ND	ND
von Castel-Roberts et al (2007)	2007	Kauwell GP	Article	ND	ND	ND	ND
von Castel-Roberts et al (2007)	2007	Bailey LB	Article	ND	ND	ND	ND
Weisse (2012)	2012	Weisse AB	Article	ND	ND	ND	ND
Wickramasinghe and Fida (1993)	1993	Wickramasinghe SN	Article	ND	ND	ND	ND
Wickramasinghe and Fida (1993)	1993	Fida S	Article	ND	ND	ND	ND
Widdowson (1993)	1993	Widdowson EM	Article	NA	NA	NA	NA
Woo et al (2010)	2010	Woo KS	Article	ND	ND	ND	ND
Woo et al (2010)	2010	Kim KE	Article	ND	ND	ND	ND
Woo et al (2010)	2010	Park JS	Article	ND	Abbott	ND	ND
Woo et al (2010)	2010	Park JI	Article	ND	ND	ND	ND
Woo et al (2010)	2010	Han JY	Article	ND	ND	ND	ND
Yetley et al (2011)	2011	Yetley EA	Article	ND	ND	ND	ND
Yetley et al (2011)	2011	Pfeiffer CM	Article	ND	ND	ND	ND
Yetley et al (2011)	2011	Phinney KW	Article	ND	ND	ND	ND
Yetley et al (2011)	2011	Bailey RL	Article	ND	ND	ND	ND
Yetley et al (2011)	2011	Blackmore S	Article	ND	ND	ND	ND
Yetley et al (2011)	2011	Bock JL	Article	ND	ND	ND	ND
Yetley et al (2011)	2011	Brody LC	Article	ND	ND	ND	ND
Yetley et al (2011)	2011	Carmel R	Article	ND	ND	ND	ND
Yetley et al (2011)	2011	Curtin LR	Article	ND	ND	ND	ND
Yetley et al (2011)	2011	Durazo-Arvizu RA	Article	ND	ND	ND	ND
Yetley et al (2011)	2011	Eckfeldt JH	Article	ND	ND	ND	ND
Yetley et al (2011)	2011	Green R	Article	ND	ND	ND	ND
Yetley et al (2011)	2011	Gregory JF 3rd	Article	ND	ND	ND	ND
Yetley et al (2011)	2011	Hoofnagle AN	Article	ND	ND	ND	ND
Yetley et al (2011)	2011	Jacobsen DW	Article	ND	ND	ND	ND
Yetley et al (2011)	2011	Jacques PF	Article	ND	ND	ND	ND
Yetley et al (2011)	2011	Lacher DA	Article	ND	ND	ND	ND
Yetley et al (2011)	2011	Molloy AM	Article	ND	ND	ND	ND
Yetley et al (2011)	2011	Massaro J	Article	ND	ND	ND	ND
Yetley et al (2011)	2011	Mills JL	Article	ND	ND	ND	ND
Yetley et al (2011)	2011	Nexo E	Article	ND	ND	ND	ND
Yetley et al (2011)	2011	Rader JI	Article	ND	ND	ND	ND
Yetley et al (2011)	2011	Selhub J	Article	ND	ND	ND	ND
Yetley et al (2011)	2011	Sempos C	Article	ND	ND	ND	ND
Yetley et al (2011)	2011	Shane B	Article	ND	ND	ND	ND
Yetley et al (2011)	2011	Stabler S	Article	ND	ND	ND	ND
Yetley et al (2011)	2011	Stover P	Article	ND	ND	ND	ND
Yetley et al (2011)	2011	Tamura T	Article	ND	ND	ND	ND
Yetley et al (2011)	2011	Tedstone A	Article	ND	ND	ND	ND
Yetley et al (2011)	2011	Thorpe SJ	Article	ND	ND	ND	ND
Yetley et al (2011)	2011	Coates PM	Article	ND	ND	ND	ND
Yetley et al (2011)	2011	Johnson CL	Article	ND	ND	ND	ND
Yetley et al (2011)	2011	Picciano MF	Article	ND	ND	ND	ND
NA = Not Applicable
ND = None declared
Sponsor or conflict of interest
Article sponsored or conflict of interest

## Sheet: C
Original research results
Reference	HoloTC vs B12	HoloTC vs B12	AUC	AUC	RI	Cut-off	HoloTC vs B12
	Sensitivity	Specificity	HoloTC and B12	HoloTC as Test			R
			Test Variables	Variable	pmol/L	pmol/L
Aisari et al (2010)					9 - 123		0.765
Augoustides-Savvopoulou et al. (2007)						35	0.882
Bamonti et al (2010)	0.74	0.52	0.75	0.87		40	0.42
Bhat et al (2009)
Black et al (2006)					23 - 100
Bor et al (2004)
Čabarkapa et al (2007)							0.53
Chen et al (2005)					46–356	30	0.45
Clarke et al (2007)	77.1% vs 75.7%	76.1% vs 72.4%	0.85 vs 0.76			45	0.61
Fragasso et al. (2012)						35	0.64
Garrod et al 2008
Goringe et al (2006)			0.75 vs 0.72			16	0.63 (r^2 = 0.397)
Heil et al (2012)			AUC	AUC		32
Herrmann et al (2003a)	0.87 vs 0.45	0.75 vs 0.98	0.879 vs 0.836			35	0.75
Herrmann et al (2005)						35
Herrmann and Obeid (2013)	0.72 vs 0.72	0.54 vs 0.41	0.714 vs 0.632			22 - 76	0·524, 0·403
Hvas and Nexo (2003)	1.0	0.89				50
Hvas and Nexo (2005)			0.90 vs 0.85	0.91		40	0.71
Lee et al (2009)					42.48		0.6591
Lindemans et al (2007)			0.80 vs 0.68		20 - 122
Lindgren et al (1999)					35 - 160
Lloyd-Wright et al (2003)			0.87 vs 0.86	0.91		25 - 50	0.75
Lobreglio et al (2008)							0.495
Loikas et al (2003)						37	0.80
Loikas (2007)					37 - 171		0.78
Miller et al (2006)			0.828 vs 0.816			35
Morkbak et al (2007)
Nexo et al (2002a)
Nexo et al (2002b)					40 - 150		0.45
Nexo and Hoffmann-Lücke (2011)					40 - 200
Obeid and Herrmann (2007a)	0.72		0.71 vs 0.60			35
Palacios et al (2013)	0.44 vs 0.20	0.94 vs 0.94	0.75 vs 0.69			35	0.65
Refsum et al (2006)					42 - 157		0.65 (m), 0.61 (f)
Remacha et al (2014)						33.5
Schrempf et al (2011)	0.563 vs 0.662	0.505 vs 0.621	0.66 vs 0.72			42	0.577 to 0.637
Scott et al (2007)			0.85 vs 0.75, 0.74, 0.72				0.5
Valente et al (2011)	0.55 vs 0.33	0.96 vs 0.95	0.90 vs 0.80			20
van Asselt et al (2003)
Vanpoucke et al (2007)						37	0.53 (r^2 = 0.28)
Woo et al (2010)						35

## Sheet: D
HoloTC vs B12 sensitivity and specificity
Reference	HoloTC vs B12	HoloTC vs B12	Cut-off	AUC
	Sensitivity	Specificity		HoloTC and B12
				Test Variables
Bamonti et al (2010)	0.74	0.52	HoloTC < 40 pmol/L	0.75
Clarke et al (2007) (definite)	0.771 vs 0.757	0.761 vs 0.724	MMA > 0.75 μmol/L	0.85 vs 0.76
Clarke et al (2007) (probable)	0.647 vs 0.626	0.792 vs 0.748	MMA > 0.75 μmol/L	0.79 vs 0.87
Goringe et al (2006)			HoloTC < 38 pmol/L	0.75 vs 0.72
Heil et al (2012)	0.83	0.60	MMA > 0.45 μmol/L	0.78 vs 0.70
Herrmann et al (2003a)	0.87 vs 0.45	0.75 vs 0.98	MMA > 0.271 μmol/L	0.879 vs 0.836
Herrmann and Obeid (2013)	0.72 vs 0.72	0.54 vs 0.41	MMA > 0.300 μmol/L	0.714 vs 0.632
Hvas and Nexo (2003)	1.0	0.89
Hvas and Nexo (2005)			MMA > 0.75 μmol/L	0.90 vs 0.85
Lindemans et al (2007)			MMA > 0.26 μmol/L	0.80 vs 0.68
Lloyd-Wright et al (2003)			MMA > 0.75 μmol/L	0.87 vs 0.86
Miller et al (2006)			holoTC <35 pmol/L	0.828 vs 0.816
Obeid and Herrmann (2007a)	0.72		MMA > 0.300 μmol/L	0.71 vs 0.60
Palacios et al (2013)	0.44 vs 0.20	0.94 vs 0.94	HoloTC < 35 pmol/L	0.75 vs 0.69
Schrempf et al (2011)	0.563 vs 0.662	0.505 vs 0.621	MMA > 47 μg/L	0.66 vs 0.72
Scott et al (2007)			MMA > 0.75 μmol/L	0.85 vs 0.75, 0.74, 0.72
Valente et al (2011)	0.55 vs 0.33	0.96 vs 0.95	red cell cobalamin <33 pmol/L	0.90 vs 0.80

## Sheet: E
Positive original research conclusions
Reference	Conclusion or comment
Augoustides-Savvopoulou et al. (2007)	Measurement of holoTC and tHcy should be an integral part of the routine laboratory workup for the detection of impaired cbl function.
Bhat et al (2009)	an increase in plasma holo-TC may be used to assess vitamin B-12 absorption in individuals with low vitamin B-12 status.
Black et al (2006)	The HTC alone and in combination with the B12 value showed a better prediction of the presence of clinically validated B12 deficiency than the B12 level alone.
Bor et al (2004)	Holo-TC concentrations and TC saturation reflect normal vitamin B12 absorption better than does serum vitamin B12.
Čabarkapa et al (2007)	holotranscobalamin is a better indicator of early vitamin B12 deficiency than total serum cobalamins and it is a useful tool in the diagnosis of vitamin B12 deficiency.
Fragasso et al. (2012)	HoloTCmeasurement is a useful option for assessing vitamin B12 status in alcoholics, particularly in the subjects with borderline Cbl values and may be considered an early marker of vitamin B12 deficiency.
Heil et al (2012)	HoloTC has a better diagnostic accuracy than vitamin B12 and can replace the existing vitamin B12 assay as a primary screening test in patients suspected of vitamin B12 deficiency.
Herrmann et al (2003a)	HoloTC is the most sensitive marker, followed by MMA.
Herrmann et al (2005)	serum concentration of holoTC is a much better predictor of B12 status than total B12.
Herrmann and Obeid (2013)	Testing for vitamin B12 deficiency should start with holotranscobalamin measurement.
Hvas and Nexo (2003)	holotranscobalamin is likely to be a sensitive marker of vitamin B12 deficiency that also has a reasonable specificity.
Hvas and Nexo (2005)	HoloTC shows promise as first-line tests for diagnosing early vitamin B12 deficiency.
Lee et al (2009)	Our study suggests that serum HoloTC is a more sensitive marker than total vitamin B12 in diagnosing vitamin B12 deficiency.
Lindemans et al (2007)	Active B12 appears superior to total B12 in discriminating between deficient and sufficient vitamin B12 status
Lindgren et al (1999)	The values obtained for plasma holotranscobalamin showed a better correlation with possible malabsorption than the values obtained for plasma cobalamins.
Lloyd-Wright et al (2003)	serum holotranscobalamin (holoTC) compares favorably with serum vitamin B12 for identifying vegans likely to have vitamin B12 deficiency
Lobreglio et al (2008)	Our results suggest that serum concentrations of Holo-TC is a more sensitive marker in diagnosing vitamin B12 deficiency when compared with serum total vitamin B12.
Morkbak et al (2007)	holoTC, rather than cobalamins can be used as a marker for vitamin B12 deficiency during pregnancy.
Nexo et al (2002a)	The results support the view that holo-TC is an early marker of changes in cobalamin homeostasis.
Obeid and Herrmann (2007a)	Compared to total cobalamin, we observed a better performance of holoTC assay ... HoloTC can be used as a first line parameter in detecting cobalamin deficiency.
Scott et al (2007)	holoTC is a more sensitive and specific predictor of metabolic B12 deficiency than commonly used commercial assays for total serum B12.
Serefhanoglu et al (2008)	Furthermore, measurement of serum holoTC II looks promising as a first-line of tests for diagnosing early vitamin B12 deficiency
Sikaris (2010)	Active-B12 has fulfilled our expectations in being a robust assay that improves the assessment of vitamin B12 status
Valente et al (2011)	This study supports the use of holoTC as the first-line diagnostic procedure for vitamin B12 status.
Vanpoucke et al (2007)	Comparing the results of vitamin B12 assays with HoloTC, we found that HoloTC can be proposed as an early marker for vitamin B12 deficiency.
Woo et al (2010)	the holoTC levels were more sensitive than the serum vitamin B12 levels for indicating vitamin B12 status.

## Sheet: F
Negative and neutral original research conclusions
Reference	Conclusion or comment
Aisari et al (2010)	holoTC and total vitamin B12, alone and in combination, have almost equal diagnostic efficiency in screening/diagnosing vitamin B12 deficiency for the majority of patients. In very few patients, holoTC appeared to be a better reflector of vitamin B12 status
Chen et al (2005)	Serum holo-TC II cannot be used clinically to diagnose cobalamin malabsorption because of overlap with normal values.
Clarke et al (2007)	HoloTC has a modestly superior diagnostic accuracy compared with conventional vitamin B12 for the detection of vitamin B12 deficiency
Goringe et al (2006)	Supplementary tests of vitamin B12 status were not significantly better than total serum B12 concentration as predictors of a hematologic response to vitamin B12 therapy.
Loikas et al (2003)	Low holoTC is found in individuals with biochemical signs of Cbl deficiency, but the sensitivity and specificity of low holoTC in diagnosis of Cbl deficiency need to be further evaluated.
Loikas (2007)	Because absence of anemia and macrocytosis does not rule out vitamin B12 deficiency, because renal impairment compromises the use of tHcy and MMA, and because the utility of holoTC is uncertain, the measurement of total vitamin B12 is still the best first-line test for a laboratory diagnosis of vitamin B12 deficiency.
Miller et al (2006)	HoloTC and total vitamin B12 have equal diagnostic accuracy in screening for metabolic vitamin B12 deficiency.
Nilsson et al. (2004)	The use of holoTC in the present study group did not give significant additional information other than that given by serum cobalamin and therefore cannot be recommended in this clinical setting.
Palacios et al (2013)	measurement of HoloTC alone for vitamin B12 deficiency showed in our study a poor sensitivity (44%) that makes it unsuitable for screening.
Remacha et al (2014)	holoTC levels were decreased both in patients with low Cbl levels and in subjects with folate deficiency.
Schrempf et al (2011)	holoTC does not show superior diagnostic accuracy compared to Vit B12 for the detection of Vit B12 deficiency in subjects with neuropsychiatric conditions
Sobczyńska-Malefora et al (2014)	Our results indicate that in the clinical setting a holoTC between 25 and 50 pmol/L is a poor predictor for the concentration of MMA
van Asselt et al (2003)	Plasma holotranscobalamin concentration did not differ between stages of cobalamin deficiency in older persons. Therefore, plasma holotranscobalamin is not an early marker of cobalamin deficiency in older people and has no additional value in the diagnostic work-up of reduced plasma cobalamin concentrations in older people.transcobalamin concentration did not differ between stages of cobalamin de…

## Sheet: G
Review conclusions
Reference	Conclusion or comment
Carmel (2002)	what low holo-TC concentrations really tell us remains elusive.
Carmel (2011)	The full range of alternative influences on holo-TC II concentrations has not been adequately explored.
Devalia (2006)	Measurement of holotranscobalamin II, another recent marker for functional vitamin B-12 concentrations, is claimed to be more sensitive than methylmalonic acid12 but its clinical utility is open to question
Devalia (2012)	There are arguments for and against the use of holotranscobalamin, but the time is ripe to consider it as an alternative to cobalamin to screen for and diagnose cobalamin deficiency in a routine diagnostic laboratory setting.
Devalia et al (2014)	Serum holotranscobalamin has the potential as a first-line test, but an indeterminate ‘grey area’ may still exist.
Green (2011)	Accumulating evidence indicates that this assay may enhance the predictive power for identifying vitamin B-12 deficiency
Greibe et al (2012)	Measurement of the active vitamin B12, or holotranscobalamin, instead of total cobalamin, would circumvent the problem.
Herrmann et al (2003b)	a normal MMA concentration may not rule out stage I or II of vitamin B-12 deficiency and that low holotranscobalamin II may not distinguish between stage I or II and stage III of negative balance.
Herrmann and Obeid (2007)	The combined use of holoTC and MMA assays may better indicate cobalamin status than either of them.
Herrmann and Obeid (2008)	Holotranscobalamin (holoTC), also known as active B12, is the earliest laboratory parameter for B12 deficiency, while methyl malonic acid (MMA) is a functional B12 marker that will increase when the B12 stores are depleted.
Nexo and Hoffmann-Lücke (2011)	Clinical studies that compare the ability of holoTC and vitamin B-12 to identify individuals with vitamin B-12 deficiency (elevated concentration of methylmalonic acid) suggest that holoTC performs better than total vitamin B-12.
Oberley and Yang (2013)	Although holotranscobalamin measurements appear to have slighter better sensitivity, the specificity of this assay remains to be determined.
Yetley et al (2011)	the roundtable agreed that serum vitamin B-12 is preferable over holoTC as the measure of circulating concentrations of vitamin B-12

## Sheet: H
Signatories to Expert Consensus Statement
Signatory	Institution
Wolfgang Herrmann	Saarland University
Rima Obeid	Saarland University
Ralph Green	University of California
Donald Jacobsen	Cleveland Clinic
Dominic Harrington	St. Thomas’ Hospital
Per Magne Ueland	University of Bergen
Jan Lindemans	Erasmus Medical Center
Ebba Nexø	Aarhus University Hospital
Anne Molloy	Trinity College Dublin
Reference:
Herrmann et al (2012)

## Sheet: I
Half-life of HoloTC
Reference	Half-life HoloTC
Axis-Shield (2007b)	1 - 2 hours
Bor et al (2004)	1 - 12 hours
Carmel and Agrawal (2012b)	minutes
Chatthanawaree (2011)	1 hour
Chen et al (2005)	few hours
Green (2007)	6 minutes
Herbert (1994)	6 minutes
Herrmann et al (2003a)	6 minutes
Hvas et al (2005)	1 - 2 hours
Lindgren et al (1999)	1 - 2 hours
Loikas et al (2003)	60 minutes
Quadros (2010)	1 - 2 hours
von Castel-Roberts et al (2007)	18 hours

[truncated: 3 more sheets: J, K, L]
